# Supplementary material for: Exploration of the Canyon-Incised Continental Margin of the Northeastern United States Reveals Dynamic Habitats and Diverse Communities
Source: PLoS One. 2015 Oct 28;10(10):e0139904. doi: 10.1371/journal.pone.0139904 (PMC4624883; doi:10.1371/journal.pone.0139904)
Supplement: S1 Table — Location and environmental data for dives conducted during the 2013 northeast US canyon expedition. (XLSX) [file pone.0139904.s003.xlsx]

## Sheet: Sheet1
Table S1. Location and environmental data for dives conducted during the 2013 northeast US canyon expedition.
ROV Dive	Date	Site Name	Latitude	Longitude	Min Depth (m)	Max Depth (m)	Mean Temp. (deg C)	Mean Salinity	Mean Dissolved O2 (ml/l)	Time on Bottom (hr)	Distance Travelled (m)*	# Litter (# 10 m-2)	Broad-Scale Habitat	Relative Geologic Age	Wall Surveyed
1	2013-07-09	USGS3	39.7502	-71.0731	1610	1880	3.69615	34.9435	NA	7.25	965	3 (0.007)	Open Slope - Landslide Scar	Pleistocene?	NA
2	2013-07-10	USGS4	39.8757	-69.732	555	609	NA	NA	NA	6.87	2100	20 (0.022)	Open Slope/Shelf Break - Pockmarks	Holocene/Late Pleistocene	NA
3	2013-07-11	NESeep2	39.9018	-69.2555	1053	1139	4.41136	34.9711	4.44774	6.18	975	2 (0.005)	Intercanyon - Seep		NA
4	2013-07-12	NESeep3	39.8685	-69.2854	1410	1484	NA	NA	NA	6.07	1075	3 (0.006)	Intercanyon - Seep		NA
5	2013-07-13	Hydrographer Canyon	40.0002	-69.0216	1303	1423	4.34578	34.9698	4.19585	6.75	685	1 (0.003)	Shelf-breaching Canyon	Cretaceous - undefined	west
6	2013-07-14	Hydrographer Canyon	40.0533	-69.0355	580	908	4.89205	34.9956	4.04397	6.85	775	1 (0.003)	Shelf-breaching Canyon	Pliocene/Miocene	east
7	2013-07-15	Atlantis Canyon	39.851	-70.2523	885	1106	4.48472	34.9761	4.04806	6.91	900	2 (0.005)	Shelf-breaching Canyon	Eocene/Paleocene	west
8	2013-07-16	Atlantis Canyon	39.7883	-70.2185	1622	1794	NA	NA	NA	5.79	500	1 (0.005)	Shelf-breaching Canyon	Eocene/Paleocene	east
9	2013-07-17	Alvin Canyon	39.8864	-70.5228	846	927	5.0822	35.0013	3.64655	5.79	500	4 (0.019)	Shelf-breaching Canyon	Eocene/Paleocene-Miocene	west
10	2013-07-18	Alvin Canyon	39.8415	-70.4581	1010	1110	4.49034	34.9778	4.07531	6.62	830	7 (0.020)	Shelf-breaching Canyon	Eocene/Paleocene	east
11	2013-07-19	Block Canyon	39.7869	-71.2585	1245	1351	4.15695	34.9677	4.33957	5.7	425	0	Shelf-breaching Canyon	Eocene/Paleocene	east
12	2013-07-20	USGS2/Veatch Canyon	39.73	-69.5081	1967	2026	NA	NA	NA	5.77	1050	7 (0.016)	Open Slope/Channel Floor-Landslide Scar		mouth
13	2013-07-21	Veatch Seeps	39.808	-69.5924	1409	1423	NA	NA	NA	6.9	350	0	Intercanyon - Seep		none
14	2013-07-22	Block Canyon	39.6696	-71.1946	2062	2135	3.43004	34.9433	2.51675	4.77	620	4 (0.015)	Shelf-breaching Canyon	Pleistocene?	east
15	2013-07-23	Block Canyon	39.8104	-71.2678	1044	1138	4.47448	34.9777	4.33694	6.75	530	2 (0.009)	Shelf-breaching Canyon	Eocene/Paleocene	west
16	2013-07-24	Un-named Canyon	39.8199	-71.121	1018	1121	NA	NA	NA	4.34	500	28 (0.130)	Slope Canyon	Eocene/Paleocene	east and west
17	2013-08-01	USGS1	39.8739	-70.9787	647	784	4.90812	34.9799	4.34337	7.03	2200	22 (0.023)	Open Slope - Landslide Scar	Miocene? - with Holocene/Pleistocene drape	NA
18	2013-08-02	Un-named Canyon	39.9369	-69.2245	1025	1139	4.39061	34.9641	4.02404	7.57	560	1 (0.004)	Slope Canyon		west
19	2013-08-03	Oceanographer Canyon	40.2532	-68.1151	983	1239	4.3	34.96	4	6.58	580	2 (0.008)	Shelf-breaching Canyon	Eocene/Paleocene	west
20	2013-08-04	Mytilus Seamount	39.391	-67.1343	2722	3271	2.59441	34.9084	5.54964	6.43	550	0	Seamount	Early Cretaceous?	north
21	2013-08-05	Mytilus Seamount	39.3555	-67.206	2592	3262	2.64339	34.9118	5.38602	7.07	1070	0	Seamount	Early Cretaceous?	south
22	2013-08-06	Nygren Canyon	40.7276	-66.6609	1310	1590	3.94182	34.945	4.09996	6.42	530	5 (0.022)	Shelf-breaching Canyon	Cretaceous - undefined	west
23	2013-08-07	Heezen Canyon	41.0273	-66.3314	1615	1723	3.89605	34.9435	4.20393	6.1	525	6 (0.027)	Shelf-breaching Canyon	Cretaceous - undefined	south-west
24	2013-08-08	Nygren Canyon	40.7565	-66.68	678	914	5.03279	34.9696	3.95353	7.32	905	8 (0.021)	Shelf-breaching Canyon	Miocene?	north-east
25	2013-08-09	Heezen Canyon	41.0653	-66.3908	703	926	4.82308	34.9672	3.87819	6.58	490	3 (0.014)	Shelf-breaching Canyon	Miocene?	south-west
26	2013-08-11	Nygren-Heezen intercanyon	40.8631	-66.542	497	824	5.3016	34.9698	3.70254	7.15	1200	1 (0.002)	Intercanyon - Slope	Miocene?-with Holocene/Pleistocene drape	east
27	2013-08-12	Lydonia-PoweIl intercanyon	40.3497	-67.5395	494	663	5.64767	34.979	3.61213	7.53	1180	1 (0.002)	Intercanyon - Slope	Miocene?-with Holocene/Pleistocene drape	east
28	2013-08-13	Lydonia Canyon	40.3039	-67.6768	1135	1239	4.29754	34.9552	4.03107	7.4	300	0	Shelf-breaching Canyon	Eocene/Paleocene	south-west
29	2013-08-14	Oceanographer Canyon	40.2889	-68.1181	1102	1248	4.33785	34.9561	4.20922	6.75	850	3 (0.008)	Shelf-breaching Canyon	Eocene/Paleocene	south-east
30	2013-08-15	Welker Canyon	40.1001	-68.4752	1377	1445	4.19	34.96	5.63	5.13	350	0	Slope Canyon	Eocene/Paleocene	south-west
31	2013-08-16	USGS5	39.8607	-70.0574	778	899	4.83	34.98	4.73	7.2	2140	3 (0.003)	Open Slope - Landslide Scar	Miocene? - with Holocene/Pleistocene drape	NA
* Distance travelled over ground was approximated using the measuring tool in ArcMap.
												3
