# Supplementary material for: Exploration of the Canyon-Incised Continental Margin of the Northeastern United States Reveals Dynamic Habitats and Diverse Communities
Source: PLoS One. 2015 Oct 28;10(10):e0139904. doi: 10.1371/journal.pone.0139904 (PMC4624883; doi:10.1371/journal.pone.0139904)
Supplement: S2 Table — Coral presence documented during each dive conducted during the 2013 northeast US Canyons Expedition. (XLSX) [file pone.0139904.s004.xlsx]

## Sheet: Corals
Table S2. Coral presence documented during each dive conducted during the 2013 northeast US Canyons Expedition. Depth range, site name, and broad-scale habitat feature are noted for each dive.
	Dive01	Dive02	Dive03	Dive04	Dive05	Dive06	Dive07	Dive08	Dive09	Dive10	Dive11	Dive12	Dive13	Dive14	Dive15	Dive16	Dive17	Dive18	Dive19	Dive20	Dive21	Dive22	Dive23	Dive24	Dive25	Dive26	Dive27	Dive28	Dive29	Dive30	Dive31
	1610-1880	555-609	1053-1139	1410-1484	1303-1423	580-908	885-1106	1622-1794	846-927	1010-1110	1245-1351	1967-2026	1409-1423	2062-2135	1044-1138	1018-1121	647-784	1025-1139	983-1239	2722-3271	2592-3262	1310-1590	1615-1723	678-914	703-926	497-824	494-663	1135-1239	1102-1248	1377-1445	778-899
	USGS3	USGS4	NESeep2	NESeep3	Hydrographer	Hydrographer	Atlantis	Atlantis	Alvin	Alvin	Block	USGS2/Veatch	Veatch Seeps	Block	Block	Un-named	USGS1	Un-named	Oceanographer	Mytilus Seamount	Mytilus Seamount	Nygren	Heezen	Nygren	Heezen	Nygren-Heezen inter	Lydonia-PoweIl inter	Lydonia	Oceanographer	Welker	USGS5
	Open Slope - Landslide Scar	Open Slope/Shelf Break - Pockmarks	Intercanyon - Seep	Intercanyon - Seep	Shelf-breaching Canyon	Shelf-breaching Canyon	Shelf-breaching Canyon	Shelf-breaching Canyon	Shelf-breaching Canyon	Shelf-breaching Canyon	Shelf-breaching Canyon	Channel Floor-Landslide	Intercanyon - Seep	Shelf-breaching Canyon	Shelf-breaching Canyon	Slope Canyon	Open Slope - Landslide Scar	Slope Canyon	Shelf-breaching Canyon	Seamount	Seamount	Shelf-breaching Canyon	Shelf-breaching Canyon	Shelf-breaching Canyon	Shelf-breaching Canyon	Intercanyon - Slope	Intercanyon - Slope	Shelf-breaching Canyon	Shelf-breaching Canyon	Slope Canyon	Open Slope - Landslide Scar
Class Anthozoa
Sub-Class Hexacorallia
Order Antipatharia
Schizopathidae
Bathypathes Brook, 1889
sp. 1								1						1				1
sp. 2								1						1							1		1					1
Parantipathes (Esper, 1788)
sp. 1	1				1						1		1			1		1	1			1						1	1	1
sp. 2 (branched)																			1										1
Stauropathes Opresko, 2002
sp. 1																		1		1	1
Telopathes magna MacIsaac & Best 2013	1						1	1			1				1			1	1			1						1	1	1
Unidentified sp. 1																				1	1
Order Scleractinia
Caryophyllidae
Desmophyllum dianthus (Esper, 1794)	1				1	1	1	1	1	1	1		1	1	1	1		1	1			1	1	1	1	1		1	1	1
Lophelia pertusa (L. 1758)						1												1	1					1	1	1
Solenosmilia variabilis Duncan, 1873					1	1	1	1		1	1				1	1		1	1			1	1	1	1	1		1	1	1
Flabellidae
Javania Duncan, 1876						1	1	1	1	1	1				1			1	1			1		1		1		1	1
Sub-Class Octocorallia
Order Alcyonacea
[Stolonifera]
Stoloniferan sp. 1 (yellow)					1																			1				1
Stoloniferan sp. 2 (white)	1				1	1				1								1	1	1				1
Clavulariidae
Clavularia ?rudis (Verrill, 1922)	1				1	1	1	1	1	1	1				1	1		1	1			1		1	1	1		1	1	1
[Alcyoniina]
Alcyoniidae
Anthomastus Verrill, 1878	1				1			1		1	1			1	1	1		1	1	1	1	1	1	1	1			1	1	1
Neptheidae
Unidentified sp. 1						1																				1				1
[Scleraxonia]
Anthothelidae
Anthothela Verrill 1879					1	1	1	1	1	1						1		1	1			1		1	1	1		1	1	1
Coralliidae
Corallium ?bathyrubrum Simpson & Watling, 2010																				1	1
?Hemicorallium Gray, 1867													1
Paragorgiidae
Paragorgia Mline Edwards, 1857																		1	1
Paragorgia arborea (L., 1758)					1	1																		1	1	1		1	1	1
Paragorgia ?johnsoni Gray, 1862											1		1		1															1
Paragorgia/Sibogagorgia sp. 1																				1	1
[Holaxonia]
Acanthogorgiidae
Acanthogorgia Gray, 1857					1	1	1	1	1	1	1			1	1	1		1	1			1	1	1	1	1		1	1	1
Plexauridae
Unidentified sp. 1																										1
Paramuricea Koelliker, 1865 spp.	1				1			1	1		1		1		1			1	1			1	1	1	1			1	1	1
Paramuricea/Placogorgia sp. 1						1													1					1	1			1	1	1
Swiftia ?pallida Madsen, 1970					1	1	1	1		1			1		1			1	1									1	1	1
[Calcaxonia]
Chrysogorgiidae
Chrysogorgia Duchassaing & Michelotti, 1864	1							1						1						1	1
Metallogorgia melanotrichos (Wright & Studer 1889)								1
Radicipes ?gracilis (Verrill, 1884)	1																						1							1
Isididae
Acanella Gray, 1870	1				1	1		1		1		1		1	1				1			1	1		1	1			1	1
?Eknomisis Watling & France, 2011									1										1					1
Isidella Gray, 1857											1
Isididae unkown 1																				1	1
Jasonisis Alderslade & McFadden, 2012											1									1	1	1		1
Keratoisidinae (unbranched)										1	1				1							1		1
Keratoisis Wright, 1869
sp. 1					1	1	1		1	1	1					1			1		1	1		1					1
sp. 2							1	1		1	1				1	1			1	1	1	1		1	1			1
sp. 3											1																			1
sp. 4								1			1											1
sp. 5											1							1				1							1
spp.								1	1	1						1			1									1
Lepidisis Verrill, 1883
sp. 1							1			1										1	1									1
sp. 2											1											1
Lepidisis ?caryophyllia Verrill, 1883												1
Primnoidae
Unidentified sp. 1																				1
Convexella ?jungerseni (Madsen, 1944)																				1	1
Paranarella ?watlingi Cairns, 2007																				1	1
Primnoa ?resedaeformis (Gunnerus, 1763)						1													1					1	1	1
Thouarella ?grasshoffi Cairns, 2006						1	1			1					1	1		1	1										1	1
Order Pennatulacea
Anthoptilidae
Anthoptilum Kölliker, 1880
sp. 1												1
sp. 2								1													1		1							1
Anthoptilum ?grandiflorum (Verrill, 1879)	1											1
Protoptilidae
Distichoptilum ?gracile Verrill, 1882	1											1							1			1	1					1
Distichoptilum gracile Verrill, 1882								1
Halipteridae
?Halipteris Kölliker, 1880	1																					1								1
Kophobelemnidae
Kophobelemnon Asbjørnsen, 1856
sp. 1																					1
sp. 2								1														1
Pennautilidae
Pennatula L., 1758								1				1										1
Umbellulidae
Umbellula Gray, 1870																							1
Total Species	13	0	0	0	14	16	12	21	8	14	18	6	6	7	13	10	0	18	23	14	16	21	11	18	13	12	0	17	18	21	0
