# Supplementary material for: Exploration of the Canyon-Incised Continental Margin of the Northeastern United States Reveals Dynamic Habitats and Diverse Communities
Source: PLoS One. 2015 Oct 28;10(10):e0139904. doi: 10.1371/journal.pone.0139904 (PMC4624883; doi:10.1371/journal.pone.0139904)
Supplement: S4 Table — Decapod crustacean presence documented during each dive conducted during the 2013 northeast US Canyons Expedition. (XLSX) [file pone.0139904.s006.xlsx]

## Sheet: Crustaceans_ForAnalysis
Table S4. Decapod crustacean presence documented during each dive conducted during the 2013 northeast US Canyons Expedition. Depth range, site name, and broad-scale habitat feature are noted for each dive.
	Dive01	Dive02	Dive03	Dive04	Dive05	Dive06	Dive07	Dive08	Dive09	Dive10	Dive11	Dive12	Dive13	Dive14	Dive15	Dive16	Dive17	Dive18	Dive19	Dive20	Dive21	Dive22	Dive23	Dive24	Dive25	Dive26	Dive27	Dive28	Dive29	Dive30	Dive31
	1610-1880	555-609	1053-1139	1410-1484	1303-1423	580-908	885-1106	1622-1794	846-927	1010-1110	1245-1351	1967-2026	1409-1423	2062-2135	1044-1138	1018-1121	647-784	1025-1139	983-1239	2722-3271	2592-3262	1310-1590	1615-1723	678-914	703-926	497-824	494-663	1135-1239	1102-1248	1377-1445	778-899
	USGS3	USGS4	NESeep2	NESeep3	Hydrographer	Hydrographer	Atlantis	Atlantis	Alvin	Alvin	Block	USGS2/ Veatch	Veatch Seeps	Block	Block	Un-named	USGS1	Un-named	Oceanographer	Mytilus Seamount	Mytilus Seamount	Nygren	Heezen	Nygren	Heezen	Nygren-Heezen inter	Lydonia-PoweIl inter	Lydonia	Oceanographer	Welker	USGS5
	Open Slope - Landslide Scar	Open Slope/Shelf Break - Pockmarks	Intercanyon - Seep	Intercanyon - Seep	Shelf-breaching Canyon	Shelf-breaching Canyon	Shelf-breaching Canyon	Shelf-breaching Canyon	Shelf-breaching Canyon	Shelf-breaching Canyon	Shelf-breaching Canyon	Channel Floor-Landslide	Intercanyon - Seep	Shelf-breaching Canyon	Shelf-breaching Canyon	Slope Canyon	Open Slope - Landslide Scar	Slope Canyon	Shelf-breaching Canyon	Seamount	Seamount	Shelf-breaching Canyon	Shelf-breaching Canyon	Shelf-breaching Canyon	Shelf-breaching Canyon	Intercanyon - Slope	Intercanyon - Slope	Shelf-breaching Canyon	Shelf-breaching Canyon	Slope Canyon	Open Slope - Landslide Scar
Alvinocaris Williams, 1988
sp. 1				1									1
Aristaeopsis edwardsiana (Johnson, 1868)	1	1																	1			1	1		1
Bathypalaemonella Balss, 1914
sp. 1								1						1
Cancer L. 1758
sp. 1		1																								1	1
Chaceon quinquedens (Smith, 1879)		1	1	1		1	1	1	1	1	1		1		1	1	1	1	1					1	1	1	1	1	1		1
Gastroptychus Caullery, 1896
sp. 1						1					1							1	1			1		1						1
Munida Leach, 1820
sp. 1	1				1			1							1			1						1				1			1
sp. 2		1				1	1										1	1						1	1	1	1				1
Munidopsis Whiteaves, 1874
sp. 1					1	1	1		1	1	1					1		1	1				1	1		1		1	1	1
sp. 2								1						1															1
sp. 3														1						1
sp. 4														1
spp.							1		1									1	1					1				1	1
Neolithodes agassizii (Smith, 1882)					1		1											1
Neolithodes grimaldii (A. Milne-Edwards & Bouvier, 1894)										1		1																1
Paguridae 1		1															1							1	1	1	1				1
Paguridae 2																1
Paguridae 3																				1	1
Paralomis cf. bouvieri Hansen, 1908					1	1					1								1
Parapagurus pilosimanus Smith, 1879															1			1							1
Shrimp 1								1
Shrimp 2 (banded)		1				1	1			1	1				1	1	1	1	1					1	1	1	1		1	1	1
Shrimp 3								1		1	1	1		1		1		1	1	1	1	1	1			1	1	1		1	1
Shrimp 4									1																			1
Shrimp 5									1																	1
Shrimp 6										1
Shrimp 7																			1
Shrmip 8																		1				1			1
Shrmip 9											1			1
Shrimp 10 (banded)																										1
Shrimp 11																										1
Shrimp 12																									1						1
Shrimp 13									1
Unknown Crab																													1
Uroptyhcus Henderson, 1888
sp. 1					1						1								1			1						1	1	1
Total Number of Species	2	6	1	2	5	6	5	6	5	6	8	2	2	6	4	5	4	10	9	3	2	5	3	7	8	10	6	7	6	5	7
