# Supplementary material for: Exploration of the Canyon-Incised Continental Margin of the Northeastern United States Reveals Dynamic Habitats and Diverse Communities
Source: PLoS One. 2015 Oct 28;10(10):e0139904. doi: 10.1371/journal.pone.0139904 (PMC4624883; doi:10.1371/journal.pone.0139904)
Supplement: S5 Table — Abundances estimated per dive for five dominant species. (XLSX) [file pone.0139904.s007.xlsx]

## Sheet: Sheet1
S5 Table. Abundance estimates (# per 10 m2) calculated during each dive for five dominant species in the region.
Dive	Habitat	Transect (m)	Median Depth (m)	Synaphobranchus spp.	Neocyttus helgae	Paragorgia spp.	Primnoa ?resedaeformis	Chaceon quinquedens
1	Open Slope/Landslde Scar	965	1745	0.0265092	0	0	0	0
2	Open Slope/Landslde Scar	2100	582	0	0	0	0	2.08749
3	Cold Seep	975	1096	0.34347	0	0	0	1.26893
4	Cold Seep	1075	1447	0.0822066	0	0	0	0.31152
5	Shelf-breaching Canyon	685	1363	0.0339501	0	0.0577152	0	0
6	Shelf-breaching Canyon	775	744	0.0450113	0.00300075	1.54839	0.0210053	0.096024
7	Shelf-breaching Canyon	900	995.5	0.307494	0	0	0	0.105943
8	Shelf-breaching Canyon	500	1708	0.0511628	0	0	0	0.00465116
9	Shelf-breaching Canyon	500	886.5	0.251163	0.00465116	0	0	0.237209
10	Shelf-breaching Canyon	830	1060	0.229756	0.0112076	0	0	0.148501
11	Shelf-breaching Canyon	425	1298	0.0601915	0.0601915	0.0547196	0	0.120383
12	Open Slope/Landslde Scar	1050	1996.5	0.0110742	0	0	0	0
13	Cold Seep	350	1416	0.0398671	0	0.225914	0	0.0664452
14	Shelf-breaching Canyon	620	2098.5	0	0	0	0	0
15	Shelf-breaching Canyon	530	1091	0.0307152	0.0131637	0.00877578	0	0.00877578
16	Slope Canyon	500	1069.5	0.0837209	0.0139535	0	0	0.0325581
17	Open Slope/Landslde Scar	2200	715.5	0.188161	0	0	0	0.206131
18	Slope Canyon	560	1082	0.2201	0.0166113	0.0249169	0	0.0166113
19	Shelf-breaching Canyon	580	1111	0.0481155	0	0.0360866	0.0200481	0.0681636
20	Seamount	550	2996.5	0.0211416	0	0	0	0
21	Seamount	1070	2927	0.00869376	0	0	0	0
22	Shelf-breaching Canyon	530	1450	0.136025	0.0219394	0	0	0
23	Shelf-breaching Canyon	525	1669	0.0398671	0	0	0	0
24	Shelf-breaching Canyon	905	796	0.0205576	0.00770911	0.00513941	0.00770911	0.107928
25	Shelf-breaching Canyon	490	814.5	0.0711913	0	1.75605	0.232558	0.10916
26	Intercanyon - Slope	1200	660.5	0.0736434	0	0.0174419	0.0310078	0.124031
27	Intercanyon - Slope	1180	578.5	0.130075	0	0	0	0.920378
28	Shelf-breaching Canyon	300	1187	0.124031	0	0.0310078	0	0.00775194
29	Shelf-breaching Canyon	850	1175	0.0711354	0	0.0574555	0	0.0738714
30	Slope Canyon	350	1411	0.013289	0.0265781	0.33887	0	0
31	Open Slope/Landslde Scar	2140	838.5	0.562921	0	0	0	0.524886
